# Supplementary material for: The Circulating miRNA Profile of Chronic Hepatitis D and B Patients Is Comparable but Differs from That of Individuals with HBeAg-Negative HBV Infection
Source: Viruses. 2023 Nov 15;15(11):2257. doi: 10.3390/v15112257 (PMC10675264; doi:10.3390/v15112257)
Supplement: Supplementary file 1 [file viruses-15-02257-s001.zip]

Archive with 1 entries (1 files):
- viruses-2693620-supplementary.pdf
